# Supplementary material for: State of the Art of microRNAs Signatures as Biomarkers and Therapeutic Targets in Parkinson’s and Alzheimer’s Diseases: A Systematic Review and Meta-Analysis
Source: Biomedicines. 2023 Apr 7;11(4):1113. doi: 10.3390/biomedicines11041113 (PMC10135663; doi:10.3390/biomedicines11041113)
Supplement: Supplementary file 1 [file biomedicines-11-01113-s001.zip]

Archive with 1 entries (1 files):
- biomedicines-2302232-supplementary.pdf
